# Supplementary material for: Nanostructure of PMMA/MAM Blends Prepared by Out-of-Equilibrium (Extrusion) and Near-Equilibrium (Casting) Self-Assembly and Their Nanocellular or Microcellular Structure Obtained from CO2 Foaming
Source: Nanomaterials (Basel). 2021 Oct 25;11(11):2834. doi: 10.3390/nano11112834 (PMC8620990; doi:10.3390/nano11112834)
Supplement: Supplementary file 1 [file nanomaterials-11-02834-s001.zip]

Archive with 1 entries (1 files):
- nanomaterials-1398362-supplementary.pdf
